# Supplementary material for: Prevalence of Antimicrobial Resistance in Klebsiella pneumoniae in the South African Populations: A Systematic Review and Meta‐Analysis of Surveillance Studies
Source: Microbiologyopen. 2025 Jul 24;14(4):e70037. doi: 10.1002/mbo3.70037 (PMC12290021; doi:10.1002/mbo3.70037)
Supplement: Supplementary file 1 — File S1: data extraction. [file MBO3-14-e70037-s001.xlsx]

## Sheet: Sheet1
Antibiotic	Total Isolates	Effect Size	Standard Error	Lower CI	Upper CI
Piperacillin	9402	0.602	0.005	0.592	0.611
Amoxicillin	5656	0.693	0.005	0.684	0.703
Ampicillin	6519	0.567	0.005	0.557	0.577
First Generation: Cefazolin, Cephalexin	5328	0.452	0.005	0.442	0.462
Second Generation: Cefuroxime, Cefoxitin	4249	0.709	0.005	0.7	0.718
Third Generation: Ceftriaxone, Cefotaxime, Ceftazidime	6668	0.565	0.005	0.555	0.575
Fourth Generation: Cefepime	5311	0.516	0.005	0.505	0.526
Imipenem	4848	0.348	0.005	0.338	0.357
Meropenem	3268	0.332	0.005	0.322	0.341
Doripenem	3117	0.012	0.001	0.01	0.015
Ertapenem	116	0.063	0.003	0.058	0.068
Aztreonam	593	0.034	0.002	0.03	0.038
Gentamicin	320	0.408	0.005	0.398	0.417
Tobramycin	3832	0.489	0.005	0.479	0.499
Amikacin	4599	0.42	0.005	0.41	0.43
Ciprofloxacin	3946	0.456	0.005	0.446	0.466
Levofloxacin	4288	0.26	0.005	0.251	0.269
Moxifloxacin	2445	0.02	0.001	0.017	0.023
Tetracycline	189	0.011	0.001	0.009	0.013
Doxycycline	100	0.013	0.001	0.011	0.015
Tigecycline	122	0.277	0.005	0.268	0.286
Polymyxin B	2604	0.352	0.005	0.342	0.362
Colistin (Polymyxin E)	3309	0.264	0.005	0.255	0.273
Trimethoprim-sulfamethoxazole	2482	0.09	0.003	0.084	0.095
Tylosin	843	0.006	0.001	0.004	0.007
Chloramphenicol	53	0.355	0.005	0.345	0.364
Erythromycin	3335	0	0	0	0
Nitrofurantoin	1	0.578	0.005	0.568	0.588

## Sheet: Sheet2
					Penicillins			Cephalosporins				Carbapenems				Monobactams	Aminoglycosides			Fluoroquinolones			Tetracyclines			Glycylcyclines	Polymyxins		Fosfomycin	Sulfonamides	Macrolide			Nitrofuran
Study ID	Author	Study period	Population	Sample Size	Piperacillin	Amoxicillin	Ampicillin	First Generation: Cefazolin, Cephalexin	Second Generation: Cefuroxime, Cefoxitin	Third Generation: Ceftriaxone, Cefotaxime, Ceftazidime	Fourth Generation: Cefepime	Imipenem	Meropenem	Doripenem	Ertapenem	Aztreonam	Gentamicin	Tobramycin	Amikacin	Ciprofloxacin	Levofloxacin	Moxifloxacin	Tetracycline	Doxycycline	Minocycline	Tigecycline	Polymyxin B	Colistin (Polymyxin E)	Fosfomycin	Trimethoprim-sulfamethoxazole	Tylosin	Chloramphenicol	Erythromycin	Nitrofurantoin
1	Olga Perovic	2010 -2012	Patients	2774	1860	2774			2430	728	735	2724	2704				952	903	2588	1481	2098					2591		2504	2472	681				1182
2	Dikeledi C. Sebola	2007 - 2013	Animal	56	56	56		35		56		0					35	49						39							53		1
3	Joan U. Okafor	2023	Water	145	129		125		125	70	49	138	112		128		112			115		125	100	83						59		106		104
4	Olga Perovic	2010 - 2020	Human	100	36				62	64		0	0		1	64	59	51		52								6		66
5	Rindidzani E. Magobo	2019-202	Human	27		26		22	22	20	20	20	22	20	24		19		16	22	22	22
6	Tsepo Ramatla	2024	Animal	17		13	14		3	12									7		3							5
7	Dickson Aruhomukama	2014 - 2020	Human	332	101	103	24	136	184	159	11	43	38			162
8	Kotsoana Peter Montso	2014 - 2015	Animal	196	136	192		110	40	126	68		70		56	89
9	Osama Madni	2020	Human	14	14	14	14		14	14	14	10	14		14		2		0	14						0				14				14
10	Mae Newton-Foot	2016	Human	6	3	4	6		5	4	4	1	1		1		4		3	4										3
11	Yogandree Ramsamy	2016 - 2017	Human	10	10	10	10	10	10	10	8	10	10		10		10		10	10						0				10
12	L D Liebowitz	2000 - 2001	Human	87		86			24												0	0								10
13	Katlego Kopotsa		Human	60								37	27	28	55				10		22					13		23	10
14	Adrian Brink	2006	Human	636	254	330	623		330	293	280	0	0		12					197	203
15	Adrian J. Brink	2004 - 2009	Human	136	96.56		68	81.6	119.68	76.16	89.76	133.28			123.76				121.04	92.48	96.56
16	Kingsley Ehi Ebomah	2019	Water	182								93	62	64	64
17	Peter Suwirakwenda Nyasulu	2005 - 2009	Human	4466	2947.56	2893.97	4443.67	3854.16	3295.91	3662.12	3563.87	44.66	45		89.32		2621.54	3590.66	1179.02	2277.66								759.22				3228.92		4122.12
18	Tracy L.B. King	2017	Water	141	8	17			3	12	5	0	0	4	1	5	11	5		23		42						12						11
19	G. Morkel	2008	Human	17	5					5		14	12		14		6		12									0
			Total	9402	5656.12	6518.97	5327.67	4248.76	6667.59	5311.28	4847.63	3267.94	3117	116	593.08	320	3831.54	4598.66	3946.06	4288.14	2444.56	189	100	122	0	2604	0	3309.22	2482	843	53	3334.92	1	5433.12
			Effect size	1	0.601587	0.69336	0.566653	0.451899	0.709167	0.56491	0.515595	0.347579	0.331525	0.0123378	0.0630802	0.0340353	0.407524	0.489116	0.419705	0.456088	0.260004	0.0201021	0.010636	0.012976	0	0.276962	0	0.35197	0.263986	0.0896618	0.0056371	0.354703	0.00010636	0.577868
			Standard Error	0	0.00504901	0.00475536	0.00511054	0.00513264	0.00468367	0.00511292	0.00515405	0.00491112	0.00485502	0.00113845	0.00250719	0.00186997	0.00506759	0.00515534	0.00508963	0.00513663	0.00452371	0.00144744	0.00105793	0.00116714	0	0.0046151	0	0.00492539	0.00454594	0.00294642	0.000772129	0.00493403	0.000106355	0.00509364
			Lower Confidence Interval (Lower CI)	1	0.591691	0.684039	0.556636	0.441839	0.699987	0.554888	0.505493	0.337953	0.322009	0.0101064	0.0581661	0.0303702	0.397592	0.479011	0.409729	0.44602	0.251138	0.0172651	0.00856249	0.0106884	0	0.267917	0	0.342316	0.255076	0.0838868	0.00412372	0.345032	-0.000102095	0.567885
			Upper Confidence Interval (Upper CI)	1	0.611483	0.70268	0.576669	0.461959	0.718347	0.574931	0.525697	0.357205	0.341041	0.0145692	0.0679943	0.0377005	0.417457	0.49922	0.42968	0.466156	0.268871	0.0229391	0.0127096	0.0152636	0	0.286008	0	0.361624	0.272896	0.0954368	0.00715047	0.364374	0.000314816	0.587852
